# Supplementary material for: Deciphering the Mechanism of Melatonin-Induced Enhancement of Photosystem II Function in Moderate Drought-Stressed Oregano Plants
Source: Plants (Basel). 2024 Sep 16;13(18):2590. doi: 10.3390/plants13182590 (PMC11434670; doi:10.3390/plants13182590)
Supplement: Supplementary file 1 [file plants-13-02590-s001.zip]

Archive with 1 entries (1 files):
- plants-3162534-supplementary.pdf
